# Supplementary material for: A Plant Worthy of Further Study—Volatile and Non-Volatile Compounds of Portenschlagiella ramosissima (Port.) Tutin and Its Biological Activity
Source: Pharmaceuticals (Basel). 2022 Nov 23;15(12):1454. doi: 10.3390/ph15121454 (PMC9781946; doi:10.3390/ph15121454)
Supplement: Supplementary file 1 [file pharmaceuticals-15-01454-s001.zip]

Archive with 1 entries (1 files):
- pharmaceuticals-1978654-supplementary.pdf
